# Supplementary material for: The efficacy and safety of thermal ablation for patients with lung malignancy: a meta-analysis of 12 studies in China
Source: J Cardiothorac Surg. 2022 Dec 22;17:334. doi: 10.1186/s13019-022-02090-4 (PMC9784073; doi:10.1186/s13019-022-02090-4)
Supplement: Supplementary file 2 — Additional file 2. Extracted Raw Data. The additional EXCEL file shows all the raw data extracted from the included articles and used for data analysis. [file 13019_2022_2090_MOESM2_ESM.xlsx]

## Sheet: All patients
PMID	Study ID	year_of publication	first_author	study_location	type_of_lung_cancer	stage_of_NSCLC	treatment_naive	randomized?	type_of_ablation	total_sample_size	control_group_sample_size	experimental_group_sample_size	average_age	follow_up	number_of_ORR_control_group	number_of_ORR_experimental_group	number_of_DCR_control_group	number_of_DCR_experimental_group	number_of_CR_control_group	number_of_CR_experimental_group	number_of_PR_control_group	number_of_PR_experimental_group	number_of_SD_control_group	number_of_SD_experimental_group	HR_of_OS_obtained_by_KM_curve	HR_of_OS	LLHR_of_OS	ULHR_of_OS	HR_of_PFS_obtained_by_KM_curve	HR_of_PFS	LLHR_of_PFS	ULHR_of_PFS	major_complication_of_control_group	major_complication_of_experimental_group
20858088	2011 Hua.S	2011	Hua Shen	China	NSCLC	IIIb/IV	No	Yes	RFA	80	40	40	59	NA	17	19	36	37	0	1	17	18	19	18	NA	NA	NA	NA	NA	NA	NA	NA	15	20
24823993	2014 Sheng.L	2014	Sheng Li	China	Metastases of colorectal cancer	NA	Yes	No	RFA	61	22	39	<=70	57	NA	NA	NA	NA	NA	NA	NA	NA	NA	NA	No	0.279	0.135	0.574	NA	NA	NA	NA	19	26
25572816	2015 Zhigang.W	2015	Zhigang Wei	China	NSCLC	IIIb/IV	Yes	No	MWA	74	28	46	59	21	NA	NA	NA	NA	NA	NA	NA	NA	NA	NA	Yes	0.59	0.28	1.26	Yes	0.33	0.19	0.59	4	5
27273941	2016 Zilin.Z	2016	Zilin Zhao	China	NSCLC	II/IIIa	Yes	Yes	MWA	96	49	47	57	39	32	38	34	41	NA	NA	NA	NA	NA	NA	NA	NA	NA	NA	NA	NA	NA	NA	NA	NA
28101203	2016 Shuo.Y	2016	Shuo Yu	China	NSCLC	III/IV	NA	Yes	RFA	57	22	35	58	NA	6	28	16	33	0	0	6	28	10	5	NA	NA	NA	NA	NA	NA	NA	NA	NA	NA
30958433	2019 Wen-Hui.Y	2019	Wen-Hui Yang	China	NSCLC	IIIb/IV	Yes	No	RFA	93	45	48	64	11	15	18	30	34	0	0	15	18	15	16	Yes	0.88	0.57	1.36	Yes	0.92	0.59	1.45	24	15
31243894	2019 Chunhai.L	2019	Chunhai Li	China	NSCLC	IV	Yes	No	MWA	49	28	21	>60	NA	NA	NA	NA	NA	NA	NA	NA	NA	NA	NA	NA	NA	NA	NA	No	0.153	0.072	0.326	19	16
32020400	2020 Zhigang.W	2020	Zhigang Wei	China	NSCLC	IIIb/IV	Yes	Yes	MWA	293	145	148	59	13	NA	NA	NA	NA	NA	NA	NA	NA	NA	NA	No	0.38	0.27	0.53	No	0.44	0.28	0.53	93	84
32822222	2020 Ying-Qing.Z	2020	Ying-Qing Zhang	China	NSCLC	IIIb/IV	Yes	Yes	MWA	90	42	48	69	36	4	16	26	42	0	0	4	16	22	26	NA	NA	NA	NA	NA	NA	NA	NA	NA	NA
33417066	2021 Feng.X	2021	Feng Xu	China	Lung cancer	I-IV	NA	No	RFA	256	128	128	48	16	57	79	87	106	19	28	38	51	30	27	Yes	0.47	0.36	0.62	Yes	0.5	0.4	0.64	NA	NA
34076975	2021 Yuqing.S	2021	Yuqing Shan	China	NSCLC	IV	Yes	Yes	MWA	67	33	34	61	NA	12	24	NA	NA	0	8	12	16	NA	NA	NA	NA	NA	NA	Yes	0.42	0.21	0.83	NA	NA
34509354	2021 Kan.F	2021	Kan Feng	China	Lung cancer	IIIb/IV	NA	No	MWA	66	33	33	47	NA	8	21	20	28	3	10	5	11	12	7	No	0.49	0.258	0.929	No	0.379	0.206	0.695	0	0
